# Supplementary material for: Performance of preclinical models in predicting drug-induced liver injury in humans: a systematic review
Source: Sci Rep. 2021 Mar 18;11:6403. doi: 10.1038/s41598-021-85708-2 (PMC7973584; doi:10.1038/s41598-021-85708-2)
Supplement: Supplementary file 9 — Supplementary Information 9. [file 41598_2021_85708_MOESM9_ESM.xlsx]

## Sheet: Sheet1
AssayID	AC50 Rosiglitazone Maleate	AC50 Troglidazone	Assay Component Name	Biological Process	Target Family	Target SubFamily	Target Gene Name	Class
177	10.5873	29.7304	BSK_4H_SRB	cell cycle/cell morphology	cell cycle	cytotoxicity	NA	Rosiglitazone (Maleate) & Troglitazone activated
157	8.65678	21.374	BSK_3C_Proliferation	cell cycle/cell morphology	cell cycle	cytotoxicity	NA	Rosiglitazone (Maleate) & Troglitazone activated
251	10.0729	5.28206	BSK_hDFCGF_Proliferation	cell cycle/cell morphology	cell cycle	cytotoxicity	SERPINE1	Rosiglitazone (Maleate) & Troglitazone activated
315	21.4998	10.8632	BSK_SAg_Proliferation	cell cycle/cell morphology	cell cycle	cytotoxicity	NA	Rosiglitazone (Maleate) & Troglitazone activated
797	55.0367	13.3856	TOX21_MMP_ratio	cell cycle/cell morphology	cell morphology	organelle conformation	NA	Rosiglitazone (Maleate) & Troglitazone activated
159	#N/A	16.0484	BSK_3C_SRB	cell cycle/cell morphology	cell cycle	cytotoxicity	NA	Troglitazone activated only
197	#N/A	22.2319	BSK_BE3C_SRB	cell cycle/cell morphology	cell cycle	cytotoxicity	NA	Troglitazone activated only
253	#N/A	14.4644	BSK_hDFCGF_SRB	cell cycle/cell morphology	cell cycle	cytotoxicity	NA	Troglitazone activated only
269	#N/A	10.6874	BSK_KF3CT_SRB	cell cycle/cell morphology	cell cycle	cytotoxicity	NA	Troglitazone activated only
291	#N/A	26.6313	BSK_LPS_SRB	cell cycle/cell morphology	cell cycle	cytotoxicity	NA	Troglitazone activated only
317	#N/A	25.1222	BSK_SAg_SRB	cell cycle/cell morphology	cell cycle	cytotoxicity	NA	Troglitazone activated only
1187	#N/A	54.8062	TOX21_p53_BLA_p1_viability	cell cycle/cell morphology	cell cycle	cytotoxicity	TP53	Troglitazone activated only
1318	#N/A	65.6482	TOX21_p53_BLA_p2_viability	cell cycle/cell morphology	cell cycle	cytotoxicity	TP53	Troglitazone activated only
1322	#N/A	73.6662	TOX21_p53_BLA_p3_viability	cell cycle/cell morphology	cell cycle	cytotoxicity	TP53	Troglitazone activated only
1326	#N/A	60.3697	TOX21_p53_BLA_p4_viability	cell cycle/cell morphology	cell cycle	cytotoxicity	TP53	Troglitazone activated only
1330	#N/A	73.7613	TOX21_p53_BLA_p5_viability	cell cycle/cell morphology	cell cycle	cytotoxicity	TP53	Troglitazone activated only
221	#N/A	5.40808	BSK_CASM3C_Proliferation	cell cycle/cell morphology	cell cycle	cytotoxicity	NA	Troglitazone activated only
763	#N/A	35.7494	TOX21_AR_BLA_Antagonist_viability	cell cycle/cell morphology	cell cycle	cytotoxicity	NA	Troglitazone activated only
313	#N/A	25.3904	BSK_SAg_PBMCCytotoxicity	cell cycle/cell morphology	cell cycle	proliferation	NA	Troglitazone activated only
169	#N/A	11.9049	BSK_3C_Vis	cell cycle/cell morphology	cell morphology	cell conformation	NA	Troglitazone activated only
153	0.761427	23.6564	BSK_3C_MCP1	regulation of gene expression	cytokine	chemotactic factor	CCl2	Rosiglitazone (Maleate) & Troglitazone activated
171	6.06085	14.9806	BSK_4H_Eotaxin3	regulation of gene expression	cytokine	chemotactic factor	CCL26	Rosiglitazone (Maleate) & Troglitazone activated
173	5.30163	8.21937	BSK_4H_MCP1	regulation of gene expression	cytokine	chemotactic factor	CCL2	Rosiglitazone (Maleate) & Troglitazone activated
189	16.5903	10.9212	BSK_BE3C_IP10	regulation of gene expression	cytokine	chemotactic factor	CXCL10	Rosiglitazone (Maleate) & Troglitazone activated
241	0.0122613	7.47018	BSK_hDFCGF_IP10	regulation of gene expression	cytokine	chemotactic factor	CXCL10	Rosiglitazone (Maleate) & Troglitazone activated
309	16.4379	25.102	BSK_SAg_MCP1	regulation of gene expression	cytokine	chemotactic factor	CCL2	Rosiglitazone (Maleate) & Troglitazone activated
264	2.10365	#N/A	BSK_KF3CT_IP10	regulation of gene expression	cytokine	chemotactic factor	CXCL10	Rosiglitazone (Maleate) activated only
165	9.03273	19.1833	BSK_3C_uPAR	regulation of gene expression	growth factor/receptors	plasmogen activator	PLAUR	Rosiglitazone (Maleate) & Troglitazone activated
179	10.3379	21.6962	BSK_4H_uPAR	regulation of gene expression	growth factor/receptors	plasmogen activator	PLAUR	Rosiglitazone (Maleate) & Troglitazone activated
205	5.05428	13.9503	BSK_BE3C_uPAR	regulation of gene expression	growth factor/receptors	plasmogen activator	PLAUR	Rosiglitazone (Maleate) & Troglitazone activated
195	0.236097	11.3127	BSK_BE3C_PAI1	regulation of gene expression	growth factor/receptors	plasmogen activator inhibitor	PAI-1	Rosiglitazone (Maleate) & Troglitazone activated
187	3.56306	13.4295	BSK_BE3C_IL1a	regulation of gene expression	cytokine	interleukins	IL1a	Rosiglitazone (Maleate) & Troglitazone activated
261	0.743047	13.4087	BSK_KF3CT_IL1a	regulation of gene expression	cytokine	interleukins	IL1a	Rosiglitazone (Maleate) & Troglitazone activated
307	23.346	35.5082	BSK_SAg_IL8	regulation of gene expression	cytokine	interleukins	CXCL8	Rosiglitazone (Maleate) & Troglitazone activated
301	16.2636	11.3792	BSK_SAg_CD40	regulation of gene expression	cytokine	inflammatory factor	CD40	Rosiglitazone (Maleate) & Troglitazone activated
277	9.61189	12.3788	BSK_LPS_CD40	regulation of gene expression	cytokine	inflammatory factor	CD40	Rosiglitazone (Maleate) & Troglitazone activated
303	17.8748	25.8685	BSK_SAg_CD69	regulation of gene expression	cytokine	inflammatory factor	CD69	Rosiglitazone (Maleate) & Troglitazone activated
299	22.5736	16.4328	BSK_SAg_CD38	regulation of gene expression	cytokine	other cytokine	CD38	Rosiglitazone (Maleate) & Troglitazone activated
229	8.64039	#N/A	BSK_CASM3C_TissueFactor	regulation of gene expression	cytokine	coagulation factor	F3/CD142	Rosiglitazone (Maleate) activated only
293	11.6655	34.4437	BSK_LPS_TissueFactor	regulation of gene expression	cytokine	coagulation factor	F3/CD142	Rosiglitazone (Maleate) & Troglitazone activated
243	0.152465	8.81048	BSK_hDFCGF_MCSF	regulation of gene expression	cytokine	colony stimulating factor	CSF1	Rosiglitazone (Maleate) & Troglitazone activated
145	17.5388	36.1498	BSK_3C_Eselectin	regulation of gene expression	cell adhesion molecules	selectins	SELE	Rosiglitazone (Maleate) & Troglitazone activated
175	2.4668	10.6776	BSK_4H_Pselectin	regulation of gene expression	cell adhesion molecules	selectins	SELP	Rosiglitazone (Maleate) & Troglitazone activated
305	18.3652	33.768	BSK_SAg_Eselectin	regulation of gene expression	cell adhesion molecules	selectins	SELE	Rosiglitazone (Maleate) & Troglitazone activated
147	19.7888	22.5361	BSK_3C_HLADR	regulation of gene expression	cell adhesion molecules	MHC Class II	HLA-DR	Rosiglitazone (Maleate) & Troglitazone activated
185	17.9245	11.7697	BSK_BE3C_HLADR	regulation of gene expression	cell adhesion molecules	MHC Class II	HLA-DR	Rosiglitazone (Maleate) & Troglitazone activated
181	8.44121	27.6512	BSK_4H_VCAM1	regulation of gene expression	cell adhesion molecules	Immunoglobulin CAM	VCAM1	Rosiglitazone (Maleate) & Troglitazone activated
257	0.175619	8.78301	BSK_hDFCGF_VCAM1	regulation of gene expression	cell adhesion molecules	Immunoglobulin CAM	VCAM1	Rosiglitazone (Maleate) & Troglitazone activated
271	0.00451424	17.4266	BSK_KF3CT_TGFb1	regulation of gene expression	growth factor/receptors	transforming growth factor beta	TGFB1	Rosiglitazone (Maleate) & Troglitazone activated
290	0.298982	#N/A	BSK_LPS_PGE2	regulation of gene expression	growth factor/receptors	rhodopsin-like receptor	PGE2	Rosiglitazone (Maleate) activated only
214	8.87501	#N/A	BSK_CASM3C_LDLR	regulation of gene expression	growth factor/receptors	LDL receptor	LDLR	Rosiglitazone (Maleate) activated only
275	0.0379253	9.19961	BSK_KF3CT_uPA	regulation of gene expression	protease/related	serine protease	PLAUR	Rosiglitazone (Maleate) & Troglitazone activated
267	4.53291	9.24202	BSK_KF3CT_MMP9	regulation of gene expression	protease/related	matrix metalloproteinase	MMP9	Rosiglitazone (Maleate) & Troglitazone activated
263	#N/A	8.37551	BSK_KF3CT_IP10	regulation of gene expression	cytokine	chemotactic factor	CXCL10	Troglitazone activated only
155	#N/A	18.4415	BSK_3C_MIG	regulation of gene expression	cytokine	chemotactic factor	CXCL9	Troglitazone activated only
191	#N/A	15.1157	BSK_BE3C_MIG	regulation of gene expression	cytokine	chemotactic factor	CXCL9	Troglitazone activated only
245	#N/A	11.8771	BSK_hDFCGF_MIG	regulation of gene expression	cytokine	chemotactic factor	CXCL9	Troglitazone activated only
311	#N/A	14.9138	BSK_SAg_MIG	regulation of gene expression	cytokine	chemotactic factor	CXCL9	Troglitazone activated only
265	#N/A	10.7607	BSK_KF3CT_MCP1	regulation of gene expression	cytokine	chemotactic factor	CCL2	Troglitazone activated only
285	#N/A	23.2394	BSK_LPS_MCP1	regulation of gene expression	cytokine	chemotactic factor	CCL2	Troglitazone activated only
151	#N/A	13.2253	BSK_3C_IL8	regulation of gene expression	cytokine	interleukins	IL8	Troglitazone activated only
239	#N/A	22.277	BSK_hDFCGF_IL8	regulation of gene expression	cytokine	interleukins	IL8	Troglitazone activated only
283	#N/A	36.4717	BSK_LPS_IL8	regulation of gene expression	cytokine	interleukins	IL8	Troglitazone activated only
281	#N/A	35.3842	BSK_LPS_IL1a	regulation of gene expression	cytokine	interleukins	ILIa	Troglitazone activated only
163	#N/A	35.3344	BSK_3C_TissueFactor	regulation of gene expression	cytokine	coagulation factor	F3/CD142	Troglitazone activated only
287	#N/A	33.0498	BSK_LPS_MCSF	regulation of gene expression	cytokine	colony stimulating factor	CSF1	Troglitazone activated only
295	#N/A	35.5521	BSK_LPS_TNFa	regulation of gene expression	cytokine	inflammatory factor	TNF	Troglitazone activated only
249	#N/A	6.76476	BSK_hDFCGF_PAI1	regulation of gene expression	cytokine	plasmogen activator inhibitor	SERPINE1	Troglitazone activated only
149	#N/A	33.499	BSK_3C_ICAM1	regulation of gene expression	cell adhesion molecules	Immunoglobulin CAM	ICAM1	Troglitazone activated only
259	#N/A	10.8078	BSK_KF3CT_ICAM1	regulation of gene expression	cell adhesion molecules	Immunoglobulin CAM	ICAM1	Troglitazone activated only
167	#N/A	28.1204	BSK_3C_VCAM1	regulation of gene expression	cell adhesion molecules	Immunoglobulin CAM	VCAM1	Troglitazone activated only
297	#N/A	14.0815	BSK_LPS_VCAM1	regulation of gene expression	cell adhesion molecules	Immunoglobulin CAM	VCAM1	Troglitazone activated only
235	#N/A	11.4439	BSK_hDFCGF_CollagenIII	regulation of gene expression	cell adhesion molecules	collagen	COL3A1	Troglitazone activated only
279	#N/A	15.8382	BSK_LPS_Eselectin	regulation of gene expression	cell adhesion molecules	selectins	SELE	Troglitazone activated only
228	#N/A	4.57997	BSK_CASM3C_Thrombomodulin	regulation of gene expression	growth factor/receptors	rhodopsin-like receptor	THBD	Troglitazone activated only
289	#N/A	33.8379	BSK_LPS_PGE2	regulation of gene expression	growth factor/receptors	rhodopsin-like receptor	PGE2	Troglitazone activated only
199	#N/A	12.047	BSK_BE3C_TGFb1	regulation of gene expression	growth factor/receptors	transforming growth factor beta	TGFB1	Troglitazone activated only
237	#N/A	6.20027	BSK_hDFCGF_EGFR	regulation of gene expression	growth factor/receptors	receptor tyrosine kinase	EGFR	Troglitazone activated only
193	#N/A	33.261	BSK_BE3C_MMP1	regulation of gene expression	protease/related	Serine proteases/matrix metalloproteinases/inhibitors	MMP1	Troglitazone activated only
247	#N/A	20.422	BSK_hDFCGF_MMP1	regulation of gene expression	protease/related	Serine proteases/matrix metalloproteinases/inhibitors	MMP1	Troglitazone activated only
201	#N/A	8.72953	BSK_BE3C_tPA	regulation of gene expression	protease/related	Serine proteases/matrix metalloproteinases/inhibitors	PLAT	Troglitazone activated only
203	#N/A	11.8725	BSK_BE3C_uPA	regulation of gene expression	protease/related	Serine proteases/matrix metalloproteinases/inhibitors	PLAU	Troglitazone activated only
255	#N/A	10.7196	BSK_hDFCGF_TIMP1	regulation of gene expression	protease/related	Serine proteases/matrix metalloproteinases/inhibitors	TIMP1	Troglitazone activated only
273	#N/A	13.6557	BSK_KF3CT_TIMP2	regulation of gene expression	protease/related	Serine proteases/matrix metalloproteinases/inhibitors	TIMP metallopeptidase inhibitor 2	Troglitazone activated only
801	0.0665227	0.0210305	TOX21_PPARg_BLA_Agonist_ch2	regulation of transcription factor activity	background measurement/other	baseline control	PPARg	Rosiglitazone (Maleate) & Troglitazone activated
1109	30.9716	5.19018	TOX21_ARE_BLA_Agonist_ch2	regulation of transcription factor activity	background measurement/other	baseline control	NRF2	Rosiglitazone (Maleate) & Troglitazone activated
1123	7.0013	126.491	TOX21_PPARd_BLA_Agonist_ch2	regulation of transcription factor activity	background measurement/other	baseline control	PPARd	Rosiglitazone (Maleate) & Troglitazone activated
1130	26.308	#N/A	TOX21_VDR_BLA_Agonist_ch2	regulation of transcription factor activity	background measurement/other	baseline control	VDR	Rosiglitazone (Maleate) activated only
1189	14.1685	#N/A	TOX21_ERa_BLA_Antagonist_ch1	regulation of transcription factor activity	background measurement/other	baseline control	ESR1	Rosiglitazone (Maleate) activated only
767	#N/A	25.8315	TOX21_Aromatase_Inhibition	regulation of transcription factor activity	background measurement/other	steroidogenesis-related	CYP19A1	Troglitazone activated only
68	#N/A	8.67172	ATG_CMV_CIS	regulation of transcription factor activity	background measurement/other	internal marker	NA	Troglitazone activated only
1114	#N/A	42.5133	TOX21_p53_BLA_p1_ch1	regulation of transcription factor activity	background measurement/other	baseline control	TP53	Troglitazone activated only
1118	#N/A	30.6511	TOX21_FXR_BLA_Agonist_ch2	regulation of transcription factor activity	background measurement/other	baseline control	NR1H4	Troglitazone activated only
1191	#N/A	252.982	TOX21_FXR_BLA_Antagonist_ch1	regulation of transcription factor activity	background measurement/other	baseline control	NR1H4	Troglitazone activated only
1194	#N/A	42.069	TOX21_GR_BLA_Antagonist_ch2	regulation of transcription factor activity	background measurement/other	baseline control	NR3C1	Troglitazone activated only
1315	#N/A	21.1596	TOX21_p53_BLA_p2_ch1	regulation of transcription factor activity	background measurement/other	baseline control	TP53	Troglitazone activated only
1316	#N/A	15.0271	TOX21_p53_BLA_p2_ch2	regulation of transcription factor activity	background measurement/other	baseline control	TP53	Troglitazone activated only
1319	#N/A	26.0215	TOX21_p53_BLA_p3_ch1	regulation of transcription factor activity	background measurement/other	baseline control	TP53	Troglitazone activated only
1320	#N/A	19.4988	TOX21_p53_BLA_p3_ch2	regulation of transcription factor activity	background measurement/other	baseline control	TP53	Troglitazone activated only
1323	#N/A	24.6198	TOX21_p53_BLA_p4_ch1	regulation of transcription factor activity	background measurement/other	baseline control	TP53	Troglitazone activated only
1324	#N/A	40.9135	TOX21_p53_BLA_p4_ch2	regulation of transcription factor activity	background measurement/other	baseline control	TP53	Troglitazone activated only
1327	#N/A	53.3548	TOX21_p53_BLA_p5_ch1	regulation of transcription factor activity	background measurement/other	baseline control	TP53	Troglitazone activated only
1328	#N/A	35.3513	TOX21_p53_BLA_p5_ch2	regulation of transcription factor activity	background measurement/other	baseline control	TP53	Troglitazone activated only
1425	57.1985	#N/A	ATG_FoxA2_CIS	regulation of transcription factor activity	dna binding	forkhead box protein	FOXA2	Rosiglitazone (Maleate) activated only
97	17.821	9.66801	ATG_NRF2_ARE_CIS	regulation of transcription factor activity	dna binding	basic leucine zipper	NRF2	Rosiglitazone (Maleate) & Troglitazone activated
1110	47.8129	7.96502	TOX21_ARE_BLA_Agonist_ratio	regulation of transcription factor activity	dna binding	basic leucine zipper	NRF2	Rosiglitazone (Maleate) & Troglitazone activated
107	5.55049	2.05117	ATG_SREBP_CIS	regulation of transcription factor activity	dna binding	basic helix-loop-helix leucine zipper	SREBP	Rosiglitazone (Maleate) & Troglitazone activated
1116	#N/A	39.7204	TOX21_p53_BLA_p1_ratio	regulation of transcription factor activity	dna binding	tumor suppressor	TP53	Troglitazone activated only
1317	#N/A	15.3906	TOX21_p53_BLA_p2_ratio	regulation of transcription factor activity	dna binding	tumor suppressor	TP53	Troglitazone activated only
1321	#N/A	25.5668	TOX21_p53_BLA_p3_ratio	regulation of transcription factor activity	dna binding	tumor suppressor	TP53	Troglitazone activated only
1325	#N/A	28.0282	TOX21_p53_BLA_p4_ratio	regulation of transcription factor activity	dna binding	tumor suppressor	TP53	Troglitazone activated only
1329	#N/A	25.4162	TOX21_p53_BLA_p5_ratio	regulation of transcription factor activity	dna binding	tumor suppressor	TP53	Troglitazone activated only
64	#N/A	8.05433	ATG_AP_1_CIS	regulation of transcription factor activity	dna binding	basic leucine zipper	AP1	Troglitazone activated only
72	#N/A	6.55369	ATG_E_Box_CIS	regulation of transcription factor activity	dna binding	basic helix-loop-helix protein	USF1	Troglitazone activated only
91	#N/A	16.348	ATG_MRE_CIS	regulation of transcription factor activity	dna binding	zinc finger	MTF1	Troglitazone activated only
1113	#N/A	56.5378	TOX21_HSE_BLA_Agonist_ratio	regulation of transcription factor activity	dna binding	heat shock protein	HSF1	Troglitazone activated only
1414	#N/A	6.56512	ATG_E2F_CIS	regulation of transcription factor activity	dna binding	E2F transcription factor	E2F	Troglitazone activated only
1496	#N/A	16.3633	ATG_TCF_b_cat_CIS	regulation of transcription factor activity	dna binding	HMG box protein	TCF7	Troglitazone activated only
75	0.00800446	0.226236	ATG_ERE_CIS	regulation of transcription factor activity	nuclear receptor	steroidal	ESR1	Rosiglitazone (Maleate) & Troglitazone activated
786	58.5232	35.7425	TOX21_ERa_BLA_Antagonist_ratio	regulation of transcription factor activity	nuclear receptor	steroidal	ESR1	Rosiglitazone (Maleate) & Troglitazone activated
102	0.008	0.0835221	ATG_PPRE_CIS	regulation of transcription factor activity	nuclear receptor	non-steroidal	PPAR	Rosiglitazone (Maleate) & Troglitazone activated
132	4.69765	#N/A	ATG_PPARa_TRANS	regulation of transcription factor activity	nuclear receptor	non-steroidal	PPARa	Rosiglitazone (Maleate) activated only
1124	25.884	#N/A	TOX21_PPARd_BLA_Agonist_ratio	regulation of transcription factor activity	nuclear receptor	non-steroidal	PPARd	Rosiglitazone (Maleate) activated only
134	0.0139712	0.154711	ATG_PPARg_TRANS	regulation of transcription factor activity	nuclear receptor	non-steroidal	PPARg	Rosiglitazone (Maleate) & Troglitazone activated
802	0.00771152	0.0250064	TOX21_PPARg_BLA_Agonist_ratio	regulation of transcription factor activity	nuclear receptor	non-steroidal	PPARg	Rosiglitazone (Maleate) & Troglitazone activated
113	16.8477	8.2858	ATG_VDRE_CIS	regulation of transcription factor activity	nuclear receptor	non-steroidal	VDR	Rosiglitazone (Maleate) & Troglitazone activated
120	31.5134	16.2239	ATG_FXR_TRANS	regulation of transcription factor activity	nuclear receptor	non-steroidal	NR1H4	Rosiglitazone (Maleate) & Troglitazone activated
103	5.42871	1.78534	ATG_PXRE_CIS	regulation of transcription factor activity	nuclear receptor	non-steroidal	NR1I2	Rosiglitazone (Maleate) & Troglitazone activated
135	5.68346	2.80015	ATG_PXR_TRANS	regulation of transcription factor activity	nuclear receptor	non-steroidal	NR1I2	Rosiglitazone (Maleate) & Troglitazone activated
101	49.7633	#N/A	ATG_PBREM_CIS	regulation of transcription factor activity	nuclear receptor	non-steroidal	PBREM	Rosiglitazone (Maleate) activated only
804	77.5138	20.9584	TOX21_TR_LUC_GH3_Antagonist	regulation of transcription factor activity	nuclear receptor	non-steroidal	THRA	Rosiglitazone (Maleate) & Troglitazone activated
104	7.41902	9.03237	ATG_RORE_CIS	regulation of transcription factor activity	nuclear receptor	orphan	RORA	Rosiglitazone (Maleate) & Troglitazone activated
117	#N/A	5.41625	ATG_ERa_TRANS	regulation of transcription factor activity	nuclear receptor	steroidal	ESR1	Troglitazone activated only
789	#N/A	62.4022	TOX21_ERa_LUC_BG1_Antagonist	regulation of transcription factor activity	nuclear receptor	steroidal	ESR1	Troglitazone activated only
762	#N/A	33.4377	TOX21_AR_BLA_Antagonist_ratio	regulation of transcription factor activity	nuclear receptor	steroidal	AR	Troglitazone activated only
765	#N/A	60.7182	TOX21_AR_LUC_MDAKB2_Antagonist	regulation of transcription factor activity	nuclear receptor	steroidal	AR	Troglitazone activated only
794	#N/A	35.6456	TOX21_GR_BLA_Antagonist_ratio	regulation of transcription factor activity	nuclear receptor	steroidal	GR	Troglitazone activated only
1120	#N/A	71.0927	TOX21_FXR_BLA_Antagonist_ratio	regulation of transcription factor activity	nuclear receptor	non-steroidal	NR1H4	Troglitazone activated only
1412	#N/A	5.91118	ATG_DR4_LXR_CIS	regulation of transcription factor activity	nuclear receptor	non-steroidal	NR1H3	Troglitazone activated only
